# Supplementary material for: Out of Refugia: Population Genetic Structure and Evolutionary History of the Alpine Medicinal Plant Gentiana lawrencei var. farreri (Gentianaceae)
Source: Front Genet. 2018 Nov 26;9:564. doi: 10.3389/fgene.2018.00564 (PMC6275180; doi:10.3389/fgene.2018.00564)
Supplement: Supplementary file 4 [file Table_4.xlsx]

## Sheet: Sheet1
Table S4 The population pairwise FST in G. lawrencei var. farreri
	ZK	MY	REG	AB	HY	SD	GZa	GZb	DG	DF	KD	XGLL	XC	MK	MDa	MDb	QML	CD	YSa	ZD	YSb	NQ	LWQ	DQ	ChD	JD	LH	GD	MQ	HN	GnD
ZK	0
MY	0.05758	0
REG	0.13501	0.12284	0
AB	0.1706	0.15898	0.01614	0
HY	0.1648	0.15605	0.0616	0.10586	0
SD	0.10447	0.14885	0.15073	0.175	0.14838	0
GZa	0.17065	0.16999	0.14278	0.17358	0.13237	0.15335	0
GZb	0.05463	0.08175	0.1028	0.13438	0.1098	0.05967	0.12767	0
DG	0.15273	0.15459	0.12822	0.14985	0.10951	0.12366	0.0891	0.08888	0
DF	0.14162	0.1473	0.13836	0.16931	0.14939	0.13773	0.12852	0.10175	0.14531	0
KD	0.20185	0.17399	0.09799	0.13288	0.12083	0.17807	0.18079	0.13975	0.16745	0.12645	0
XGLL	0.18309	0.19398	0.18427	0.20783	0.16708	0.1624	0.17178	0.12851	0.14837	0.17316	0.16721	0
XC	0.0886	0.12256	0.13954	0.17505	0.13134	0.07922	0.13134	0.06155	0.10272	0.08456	0.12588	0.11049	0
MK	0.16339	0.15572	0.14821	0.15574	0.16085	0.11196	0.16957	0.10279	0.12925	0.16173	0.18876	0.18208	0.12954	0
MDa	0.22331	0.27318	0.27082	0.29221	0.24675	0.13963	0.22968	0.15355	0.183	0.26176	0.30376	0.20792	0.1465	0.2105	0
MDb	0.3104	0.34496	0.36274	0.37395	0.34721	0.2333	0.3126	0.24911	0.27908	0.35713	0.40877	0.30627	0.23202	0.32423	0.14269	0
QML	0.2814	0.32043	0.33135	0.34402	0.31157	0.1847	0.29058	0.21266	0.24065	0.32393	0.3706	0.26725	0.2086	0.27802	0.08947	0.03788	0
CD	0.26389	0.30283	0.31079	0.32145	0.28954	0.16004	0.27106	0.19325	0.23264	0.30452	0.34725	0.27218	0.19419	0.25029	0.09601	0.16736	0.10955	0
YSa	0.17765	0.23807	0.23735	0.25158	0.2261	0.06866	0.20716	0.12429	0.16343	0.22716	0.272	0.19721	0.12724	0.17141	0.07411	0.13171	0.0757	0.06746	0
ZD	0.25829	0.30448	0.31444	0.31996	0.29869	0.14633	0.26867	0.19264	0.22213	0.30568	0.3518	0.25889	0.19511	0.24212	0.07384	0.11517	0.05932	0.06343	0.02568	0
YSb	0.21539	0.26242	0.26854	0.27984	0.25863	0.11516	0.2412	0.15033	0.19018	0.26645	0.30391	0.21656	0.15969	0.1989	0.06746	0.12007	0.04048	0.05552	0.00942	0.02877	0
NQ	0.13501	0.18383	0.17396	0.19227	0.18036	0.08241	0.18506	0.08685	0.14467	0.16705	0.2035	0.1634	0.09126	0.13033	0.15809	0.25117	0.21512	0.21193	0.10993	0.19601	0.1373	0
LWQ	0.26659	0.28249	0.28142	0.29711	0.30013	0.21053	0.2725	0.17032	0.25268	0.28114	0.35418	0.27441	0.20967	0.20649	0.21074	0.39898	0.32192	0.2489	0.23519	0.30652	0.23649	0.20057	0
DQ	0.20188	0.22823	0.20588	0.22686	0.21615	0.13551	0.21101	0.12323	0.17744	0.21713	0.26549	0.20672	0.15116	0.13031	0.16755	0.33982	0.27399	0.19777	0.16867	0.23538	0.17952	0.13094	0.05123	0
ChD	0.12652	0.19721	0.18272	0.20061	0.19	0.04259	0.18656	0.08169	0.14928	0.17241	0.23005	0.18652	0.09209	0.10248	0.13273	0.25339	0.2023	0.15791	0.06659	0.14674	0.10998	0.05556	0.18047	0.10685	0
JD	0.14786	0.20311	0.16942	0.19075	0.19044	0.05148	0.17597	0.09095	0.14847	0.17084	0.23174	0.20618	0.1159	0.09567	0.14587	0.25554	0.20311	0.15281	0.07866	0.14796	0.11959	0.08725	0.18524	0.10563	0.02364	0
LH	0.17941	0.19859	0.16073	0.18344	0.14276	0.1361	0.15104	0.1274	0.14631	0.17216	0.18375	0.19635	0.1415	0.15624	0.26945	0.44147	0.3952	0.34204	0.23947	0.32723	0.29317	0.19193	0.35787	0.2471	0.18839	0.18767	0
GD	0.15969	0.19765	0.18717	0.21463	0.19328	0.11099	0.19872	0.11948	0.14123	0.19479	0.21097	0.16452	0.10832	0.17099	0.0712	0.15927	0.11559	0.11452	0.07281	0.10962	0.07137	0.12357	0.21608	0.18132	0.12612	0.11698	0.20393	0
MQ	0.08696	0.13579	0.09768	0.12433	0.13674	0.09175	0.15761	0.08107	0.11828	0.13683	0.14036	0.11661	0.07718	0.12976	0.14746	0.22501	0.17581	0.19862	0.10592	0.1696	0.12591	0.09454	0.23386	0.17112	0.1056	0.10393	0.16604	0.05573	0
HN	0.17239	0.18259	0.19418	0.19878	0.17415	0.1572	0.14076	0.14879	0.11824	0.20578	0.23775	0.20831	0.15262	0.18982	0.23386	0.29541	0.2564	0.23439	0.1751	0.23704	0.20654	0.20681	0.33653	0.24099	0.19624	0.19199	0.20891	0.18292	0.13474	0
GnD	0.06114	0.08633	0.12648	0.14753	0.12507	0.08547	0.12912	0.06797	0.09267	0.10363	0.15028	0.13061	0.0448	0.10948	0.18087	0.26478	0.23541	0.20101	0.13395	0.20961	0.17359	0.115	0.23351	0.15137	0.09796	0.12131	0.13463	0.11574	0.08752	0.11343	0
